# Supplementary material for: Repurposing Antihypertensive Drugs for the Prevention of Glaucoma: A Mendelian Randomization Study
Source: Transl Vis Sci Technol. 2022 Oct 20;11(10):32. doi: 10.1167/tvst.11.10.32 (PMC9587511; doi:10.1167/tvst.11.10.32)
Supplement: Supplement 1 [file tvst-11-10-32_s001.xlsx]

## Sheet: Supplemental Table 1
Supplemental Table 1. All SNP instruments concerning antihypertensive drug classes in SBP.
Drug	Gene	SNP	A1	A2	Beta	SE	P value	EAF
Adrenergic neurone blockers	ADRA2A	rs12416245	G	T	0.00892158	0.00315168	0.00464437	0.187309
Adrenergic neurone blockers	ADRA2A	rs4366419	G	A	0.0128666	0.00451343	0.00436195	0.918778
Adrenergic neurone blockers	ADRA2A	rs4918689	C	A	0.0128649	0.00482161	0.00762675	0.0706378
Adrenergic neurone blockers	ADRA2A	rs6585052	T	C	0.0262136	0.0112654	0.0199704	0.987939
Adrenergic neurone blockers	ADRA2A	rs68138271	C	T	-0.00977189	0.00478503	0.0411345	0.0726099
Adrenergic neurone blockers	ADRA2A	rs76100968	T	C	0.0102177	0.00506019	0.0434647	0.0627582
Adrenergic neurone blockers	ADRA2B	rs13393554	T	C	0.0078519	0.00253939	0.001988	0.394927
Adrenergic neurone blockers	ADRA2B	rs4530407	G	T	0.00793248	0.0031398	0.0115234	0.810983
Adrenergic neurone blockers	ADRA2B	rs4611680	C	T	0.0079575	0.00313956	0.0112584	0.810957
Adrenergic neurone blockers	ADRA2B	rs62153010	A	G	-0.0100021	0.00327727	0.00227376	0.169913
Adrenergic neurone blockers	KCNJ1	rs73569213	A	G	-0.00652822	0.00321323	0.0421878	0.177908
Alpha-adrenoceptor blockers	ADRA1A	rs1383914	C	T	-0.00607596	0.00245345	0.0132683	0.494401
Alpha-adrenoceptor blockers	ADRA1A	rs184489	C	T	-0.019674	0.00927325	0.0338729	0.982197
Alpha-adrenoceptor blockers	ADRA1A	rs1899494	A	C	0.0105372	0.00280149	0.000169067	0.260533
Alpha-adrenoceptor blockers	ADRA1A	rs77185818	A	G	-0.00852345	0.00379443	0.024685	0.119969
Alpha-adrenoceptor blockers	ADRA1B	rs1009890	C	T	0.00523021	0.00265673	0.0489919	0.685469
Alpha-adrenoceptor blockers	ADRA1B	rs11959098	T	C	-0.00813687	0.00396393	0.0400997	0.107548
Alpha-adrenoceptor blockers	ADRA1B	rs12654978	T	C	-0.00512583	0.00259435	0.048182	0.34641
Alpha-adrenoceptor blockers	ADRA1B	rs13159674	T	C	0.00847243	0.00306272	0.00566974	0.202059
Alpha-adrenoceptor blockers	ADRA1B	rs143589638	G	A	-0.0118251	0.00555044	0.0331322	0.051956
Alpha-adrenoceptor blockers	ADRA1B	rs17645325	C	T	0.0144429	0.00371261	0.000100165	0.125141
Alpha-adrenoceptor blockers	ADRA1D	rs4815605	A	G	-0.00528431	0.00248171	0.0332301	0.556725
Alpha-adrenoceptor blockers	ADRA1D	rs55778060	T	C	0.0107542	0.00380992	0.0047628	0.12496
Alpha-adrenoceptor blockers	ADRA1D	rs57698607	T	C	0.0143199	0.00530943	0.0069954	0.0575165
Alpha-adrenoceptor blockers	ADRA1D	rs735710	C	T	-0.0142927	0.00485534	0.00324321	0.0703917
Alpha-adrenoceptor blockers	ADRA2A	rs12416245	G	T	0.00892158	0.00315168	0.00464437	0.187309
Alpha-adrenoceptor blockers	ADRA2A	rs4366419	G	A	0.0128666	0.00451343	0.00436195	0.918778
Alpha-adrenoceptor blockers	ADRA2A	rs4918689	C	A	0.0128649	0.00482161	0.00762675	0.0706378
Alpha-adrenoceptor blockers	ADRA2A	rs6585052	T	C	0.0262136	0.0112654	0.0199704	0.987939
Alpha-adrenoceptor blockers	ADRA2A	rs68138271	C	T	-0.00977189	0.00478503	0.0411345	0.0726099
Alpha-adrenoceptor blockers	ADRA2A	rs76100968	T	C	0.0102177	0.00506019	0.0434647	0.0627582
Alpha-adrenoceptor blockers	TH	rs3842756	T	C	-0.00669374	0.00293548	0.022591	0.227449
Alpha-adrenoceptor blockers	TH	rs4072884	T	C	-0.00554723	0.00251289	0.0272789	0.589989
Alpha-adrenoceptor blockers	TH	rs71455916	A	C	0.0187046	0.00312353	2.1228e-09	0.193792
Angiotensin converting enzyme inhibitors	ACE	rs4292	T	C	-0.00768643	0.0025579	0.00265619	0.62515
Angiotensin converting enzyme inhibitors	ACE	rs4308	G	A	-0.00747912	0.00256106	0.00349693	0.62664
Angiotensin converting enzyme inhibitors	ACE	rs4311	C	T	-0.00670998	0.00247684	0.00674719	0.529868
Angiotensin converting enzyme inhibitors	ACE	rs4968783	A	C	-0.00901165	0.00254409	0.000396874	0.619406
Angiotensin converting enzyme inhibitors	ACE	rs6504163	T	C	-0.00855387	0.00256622	0.000858442	0.627545
Angiotensin-II receptor antagonists	AGTR1	rs118123032	T	C	-0.0223778	0.00691709	0.00121592	0.0327937
Angiotensin-II receptor antagonists	AGTR1	rs12489143	G	A	0.0125176	0.00608234	0.0395888	0.0425061
Angiotensin-II receptor antagonists	AGTR1	rs59252002	C	T	0.00868048	0.00414142	0.0360814	0.0975715
Angiotensin-II receptor antagonists	AGTR1	rs73015088	T	C	-0.0305852	0.0142344	0.0316609	0.00756082
Angiotensin-II receptor antagonists	AGTR1	rs79387447	A	G	-0.02161	0.0107232	0.0438792	0.0134387
Angiotensin-II receptor antagonists	AGTR1	rs80350379	T	C	-0.0212583	0.0095733	0.0263802	0.0166534
Angiotensin-II receptor antagonists	PPARG	rs9829399	T	C	0.00810397	0.00382161	0.0339592	0.117216
Beta-adrenoceptor blockers	ADRA1A	rs1383914	C	T	-0.00607596	0.00245345	0.0132683	0.494401
Beta-adrenoceptor blockers	ADRA1A	rs184489	C	T	-0.019674	0.00927325	0.0338729	0.982197
Beta-adrenoceptor blockers	ADRA1A	rs1899494	A	C	0.0105372	0.00280149	0.000169067	0.260533
Beta-adrenoceptor blockers	ADRA1A	rs77185818	A	G	-0.00852345	0.00379443	0.024685	0.119969
Beta-adrenoceptor blockers	ADRA1B	rs1009890	C	T	0.00523021	0.00265673	0.0489919	0.685469
Beta-adrenoceptor blockers	ADRA1B	rs11959098	T	C	-0.00813687	0.00396393	0.0400997	0.107548
Beta-adrenoceptor blockers	ADRA1B	rs12654978	T	C	-0.00512583	0.00259435	0.048182	0.34641
Beta-adrenoceptor blockers	ADRA1B	rs13159674	T	C	0.00847243	0.00306272	0.00566974	0.202059
Beta-adrenoceptor blockers	ADRA1B	rs143589638	G	A	-0.0118251	0.00555044	0.0331322	0.051956
Beta-adrenoceptor blockers	ADRA1B	rs17645325	C	T	0.0144429	0.00371261	0.000100165	0.125141
Beta-adrenoceptor blockers	ADRA1D	rs4815605	A	G	-0.00528431	0.00248171	0.0332301	0.556725
Beta-adrenoceptor blockers	ADRA1D	rs55778060	T	C	0.0107542	0.00380992	0.0047628	0.12496
Beta-adrenoceptor blockers	ADRA1D	rs57698607	T	C	0.0143199	0.00530943	0.0069954	0.0575165
Beta-adrenoceptor blockers	ADRA1D	rs735710	C	T	-0.0142927	0.00485534	0.00324321	0.0703917
Beta-adrenoceptor blockers	ADRB1	rs11196589	C	A	0.00504539	0.00253115	0.0462278	0.403946
Beta-adrenoceptor blockers	ADRB1	rs151591	G	A	0.0124498	0.00291769	1.98167e-05	0.767375
Beta-adrenoceptor blockers	ADRB1	rs17875422	G	A	-0.0230034	0.00667188	0.000565208	0.0351543
Beta-adrenoceptor blockers	ADRB1	rs180917	G	T	0.010598	0.00254513	3.12777e-05	0.62799
Beta-adrenoceptor blockers	ADRB1	rs180929	C	T	0.0106347	0.00254523	2.93804e-05	0.628211
Beta-adrenoceptor blockers	ADRB1	rs188657241	A	G	0.0354703	0.0150561	0.01848	0.00685797
Beta-adrenoceptor blockers	ADRB1	rs189728361	G	A	0.029314	0.0123198	0.0173406	0.0104582
Beta-adrenoceptor blockers	ADRB1	rs2024183	T	C	-0.00904329	0.00369944	0.0145058	0.127032
Beta-adrenoceptor blockers	ADRB1	rs45528437	A	G	-0.0185729	0.00905632	0.0402851	0.0187738
Beta-adrenoceptor blockers	ADRB1	rs7076938	T	C	0.0179658	0.00279417	1.27993e-10	0.73502
Beta-adrenoceptor blockers	ADRB1	rs7093444	C	T	-0.00960678	0.00369432	0.00931141	0.127475
Beta-adrenoceptor blockers	ADRB1	rs74717224	T	G	-0.014011	0.00524463	0.00755166	0.0585722
Beta-adrenoceptor blockers	ADRB2	rs10067003	T	C	0.00841664	0.00290527	0.00376741	0.242237
Beta-adrenoceptor blockers	ADRB2	rs115412659	A	G	0.0124517	0.00528979	0.0185776	0.0582297
Beta-adrenoceptor blockers	ADRB2	rs11750184	A	G	-0.00693662	0.00279135	0.0129542	0.266525
Beta-adrenoceptor blockers	ADRB2	rs36079	A	G	0.00691249	0.00292615	0.0181616	0.23116
Beta-adrenoceptor blockers	ADRB2	rs4705073	C	T	0.00675073	0.00247287	0.00633542	0.497614
Beta-adrenoceptor blockers	ADRB2	rs60580948	G	A	-0.0133892	0.00361229	0.000210117	0.137809
Beta-adrenoceptor blockers	ADRB2	rs7737361	A	G	-0.0141316	0.00317829	8.73918e-06	0.191284
Beta-adrenoceptor blockers	ADRB3	rs35866749	G	A	-0.0106361	0.00340273	0.00177365	0.15471
Beta-adrenoceptor blockers	KCNH2	rs144549900	C	A	-0.0129993	0.00502305	0.00965615	0.0662131
Beta-adrenoceptor blockers	KCNH2	rs2052130	A	G	0.0111144	0.00351178	0.00155162	0.14768
Calcium channel blockers	CACNA1C	rs4765935	C	A	0.00575178	0.00270854	0.033707	0.698644
Calcium channel blockers	CACNA1C	rs55909860	T	C	0.0184801	0.00697099	0.00802592	0.0339948
Calcium channel blockers	CACNA1C	rs75314900	A	G	-0.0444746	0.0205713	0.030621	0.00358394
Calcium channel blockers	CACNA1C	rs882193	A	G	0.00606582	0.00257928	0.0186861	0.618251
Calcium channel blockers	CACNA1D	rs111969626	A	G	-0.00538028	0.00246832	0.0292779	0.531771
Calcium channel blockers	CACNA1D	rs146992327	C	T	0.0329904	0.0120918	0.0063658	0.0108778
Calcium channel blockers	CACNA1D	rs4583644	A	G	-0.0207196	0.00703894	0.00324484	0.0316149
Calcium channel blockers	CACNA1D	rs62251864	G	A	0.0110519	0.00291115	0.00014685	0.23229
Calcium channel blockers	CACNA1D	rs6445583	A	G	0.0138576	0.00282324	9.18741e-07	0.745751
Calcium channel blockers	CACNA1D	rs6797014	T	C	0.00720723	0.00255129	0.00472921	0.371659
Calcium channel blockers	CACNA1D	rs79020595	A	G	-0.033992	0.0100594	0.000727198	0.0172613
Calcium channel blockers	CACNA1G	rs118166304	G	T	-0.0193815	0.00936968	0.0385911	0.0176646
Calcium channel blockers	CACNA1G	rs12938527	C	T	-0.00647048	0.00248864	0.00932265	0.573695
Calcium channel blockers	CACNA1G	rs198535	G	A	-0.0110219	0.00250637	1.09516e-05	0.417664
Calcium channel blockers	CACNA1G	rs34157595	C	T	-0.0050869	0.00253209	0.0445408	0.395046
Calcium channel blockers	CACNA1G	rs8065903	G	A	-0.00757066	0.00279517	0.00675959	0.738119
Calcium channel blockers	CACNA1G	rs8077755	G	T	-0.00715026	0.00294865	0.0153119	0.226741
Calcium channel blockers	CACNA1G	rs873839	A	G	-0.00744275	0.0028708	0.00952677	0.242415
Calcium channel blockers	CACNA1G	rs9890200	C	A	-0.0101385	0.00254679	6.86713e-05	0.370176
Calcium channel blockers	CACNA1G	rs9906084	A	G	-0.0106056	0.00257744	3.87607e-05	0.365118
Calcium channel blockers	CACNA1H	rs117177120	G	T	0.0180924	0.00543028	0.000863087	0.0573002
Calcium channel blockers	CACNA1H	rs12926678	T	C	-0.00513847	0.00257484	0.0459731	0.382975
Calcium channel blockers	CACNA1H	rs1977100	G	A	-0.00601934	0.00263781	0.0224932	0.320277
Calcium channel blockers	CACNA1H	rs4347630	C	T	0.00786754	0.00329512	0.0169579	0.815408
Calcium channel blockers	CACNA1H	rs4984636	C	T	0.00555969	0.00262253	0.0340094	0.32594
Calcium channel blockers	CACNA1H	rs71380229	C	A	0.010421	0.00458432	0.0230158	0.079115
Calcium channel blockers	CACNA1H	rs8053994	A	G	-0.00612699	0.0025373	0.0157458	0.554985
Calcium channel blockers	CACNA1I	rs117741951	T	C	-0.0182307	0.00746556	0.014608	0.0293981
Calcium channel blockers	CACNA1I	rs136832	T	C	0.00625199	0.00315769	0.0477127	0.186372
Calcium channel blockers	CACNA1I	rs148140984	T	C	-0.0351827	0.0128208	0.00606632	0.00996889
Calcium channel blockers	CACNA2D1	rs76492099	A	G	-0.0119112	0.00509391	0.0193712	0.0630058
Calcium channel blockers	CACNA2D2	rs34484573	A	G	-0.0197203	0.00370721	1.04153e-07	0.126144
Calcium channel blockers	CACNA2D2	rs3806708	C	T	-0.00816833	0.00382149	0.0325605	0.117827
Calcium channel blockers	CACNA2D2	rs4141060	C	T	-0.00701684	0.00356606	0.0491064	0.138277
Calcium channel blockers	CACNA2D2	rs73077175	A	G	-0.0112186	0.00261132	1.73834e-05	0.333127
Calcium channel blockers	CACNA2D2	rs74471041	G	T	0.00689665	0.00280613	0.0139832	0.258776
Calcium channel blockers	CACNA2D2	rs762705	C	A	-0.00683102	0.0034509	0.0477621	0.16772
Calcium channel blockers	CACNB1	rs2338115	T	C	-0.00589213	0.00247624	0.0173383	0.554414
Calcium channel blockers	CACNB1	rs55757004	T	G	0.0090979	0.00424783	0.0322123	0.0949884
Calcium channel blockers	CACNB1	rs61554907	T	G	0.00819949	0.00397386	0.0390797	0.109492
Calcium channel blockers	CACNB1	rs71369724	A	G	0.0118347	0.00546455	0.0303326	0.0540097
Calcium channel blockers	CACNB2	rs10764322	G	A	0.0138256	0.00266459	2.11964e-07	0.310714
Calcium channel blockers	CACNB2	rs10828906	T	C	0.0112241	0.0027912	5.79045e-05	0.735131
Calcium channel blockers	CACNB2	rs11012761	A	C	0.00978206	0.0040747	0.0163651	0.102803
Calcium channel blockers	CACNB2	rs11012848	T	C	0.0131049	0.00264586	7.31275e-07	0.316849
Calcium channel blockers	CACNB2	rs11012864	C	T	0.0137762	0.00332238	3.37684e-05	0.164014
Calcium channel blockers	CACNB2	rs11014981	T	G	0.00830438	0.00287461	0.00386657	0.241461
Calcium channel blockers	CACNB2	rs115101482	A	G	0.0307679	0.0106041	0.00371407	0.0137856
Calcium channel blockers	CACNB2	rs117926523	G	A	0.0292055	0.0101609	0.00404966	0.0158942
Calcium channel blockers	CACNB2	rs12416030	C	T	0.010977	0.00310647	0.000410022	0.201671
Calcium channel blockers	CACNB2	rs12772058	T	C	0.0117326	0.00337447	0.000507364	0.159834
Calcium channel blockers	CACNB2	rs12775419	A	G	0.00999284	0.00348945	0.00418711	0.146187
Calcium channel blockers	CACNB2	rs140766681	C	A	0.0217135	0.00855096	0.0111078	0.0211611
Calcium channel blockers	CACNB2	rs1757234	A	G	-0.00772159	0.00384432	0.0445835	0.116376
Calcium channel blockers	CACNB2	rs184067968	A	C	-0.0244866	0.0100729	0.0150601	0.0164636
Calcium channel blockers	CACNB2	rs2255266	C	T	-0.007116	0.00304735	0.0195366	0.793797
Calcium channel blockers	CACNB2	rs2488158	A	G	0.0069285	0.00331388	0.0365509	0.165988
Calcium channel blockers	CACNB2	rs2488161	G	A	0.00820244	0.00353716	0.0203993	0.161139
Calcium channel blockers	CACNB2	rs7898513	C	T	0.00817721	0.00287277	0.00442112	0.245351
Calcium channel blockers	CACNB2	rs7901566	A	G	0.00751041	0.00282087	0.00775801	0.737791
Calcium channel blockers	CACNB2	rs7922241	G	A	0.0112627	0.00304446	0.000216144	0.791522
Calcium channel blockers	CACNB3	rs12317778	C	T	-0.0212169	0.00449331	2.33757e-06	0.08226
Calcium channel blockers	CACNB3	rs2453467	T	C	0.00645941	0.00303432	0.0332732	0.788321
Calcium channel blockers	CACNB4	rs115904908	T	C	-0.0390687	0.0105467	0.000211972	0.0137589
Calcium channel blockers	CACNB4	rs17326118	T	G	0.00548249	0.00247536	0.0267728	0.537565
Calcium channel blockers	CACNB4	rs2139419	T	C	0.00719312	0.00257717	0.00525333	0.641981
Calcium channel blockers	CACNB4	rs4254462	C	T	-0.00747874	0.00344616	0.0299952	0.152508
Calcium channel blockers	CACNB4	rs956745	T	C	-0.00527943	0.00263311	0.0449618	0.320891
Calcium channel blockers	CACNG1	rs78784512	T	C	0.0169761	0.0086181	0.0488607	0.0228396
Calcium channel blockers	CPT1A	rs11605129	T	C	-0.0191002	0.00550795	0.000524887	0.0527611
Calcium channel blockers	CPT1A	rs117842198	A	G	-0.0265012	0.0126625	0.0363597	0.00973312
Calcium channel blockers	CPT1A	rs7112615	A	C	0.0119386	0.00512307	0.0197877	0.938361
Calcium channel blockers	CPT1A	rs7129324	A	G	-0.0235829	0.0102377	0.0212493	0.0166415
Calcium channel blockers	CPT2	rs11206125	C	A	0.005842	0.00246724	0.0178935	0.550423
Calcium channel blockers	CPT2	rs12145535	T	C	0.00767824	0.00261836	0.00336314	0.329435
Calcium channel blockers	CPT2	rs1799821	A	G	0.00577448	0.00246521	0.0191612	0.550083
Calcium channel blockers	CPT2	rs6673692	G	A	0.00649145	0.00246926	0.00856649	0.553698
Calcium channel blockers	CPT2	rs6692897	G	A	0.00586259	0.00247133	0.017681	0.561253
Calcium channel blockers	CPT2	rs7554022	C	A	0.00591592	0.00246977	0.0166059	0.55004
Centrally acting antihypertensives	ADRA2A	rs12416245	G	T	0.00892158	0.00315168	0.00464437	0.187309
Centrally acting antihypertensives	ADRA2A	rs4366419	G	A	0.0128666	0.00451343	0.00436195	0.918778
Centrally acting antihypertensives	ADRA2A	rs4918689	C	A	0.0128649	0.00482161	0.00762675	0.0706378
Centrally acting antihypertensives	ADRA2A	rs6585052	T	C	0.0262136	0.0112654	0.0199704	0.987939
Centrally acting antihypertensives	ADRA2A	rs68138271	C	T	-0.00977189	0.00478503	0.0411345	0.0726099
Centrally acting antihypertensives	ADRA2A	rs76100968	T	C	0.0102177	0.00506019	0.0434647	0.0627582
Centrally acting antihypertensives	ADRA2B	rs13393554	T	C	0.0078519	0.00253939	0.001988	0.394927
Centrally acting antihypertensives	ADRA2B	rs4530407	G	T	0.00793248	0.0031398	0.0115234	0.810983
Centrally acting antihypertensives	ADRA2B	rs4611680	C	T	0.0079575	0.00313956	0.0112584	0.810957
Centrally acting antihypertensives	ADRA2B	rs62153010	A	G	-0.0100021	0.00327727	0.00227376	0.169913
Centrally acting antihypertensives	GABRA2	rs10938448	G	A	0.00818528	0.00354097	0.0208008	0.140304
Centrally acting antihypertensives	GABRA2	rs145397596	A	G	0.0281096	0.0133916	0.0358134	0.00887903
Centrally acting antihypertensives	GABRA2	rs4389544	C	T	0.00674162	0.00263632	0.0105522	0.33056
Centrally acting antihypertensives	GABRA2	rs4572913	A	G	-0.00843546	0.003676	0.0217489	0.871739
Centrally acting antihypertensives	GABRA2	rs555830239	G	A	0.0273105	0.0136916	0.0460773	0.00875003
Centrally acting antihypertensives	GABRA5	rs3751583	C	T	-0.0101559	0.00481196	0.034811	0.071139
Centrally acting antihypertensives	GABRA5	rs80339013	C	T	0.0128807	0.00389637	0.000947121	0.117351
Centrally acting antihypertensives	GABRA6	rs10076365	A	G	-0.010038	0.00330572	0.00239315	0.83377
Centrally acting antihypertensives	NISCH	rs11717081	A	G	0.0189214	0.007808	0.0153793	0.0268447
Centrally acting antihypertensives	NISCH	rs141104872	T	C	0.0190372	0.00520251	0.000253017	0.0595865
Centrally acting antihypertensives	NISCH	rs149028979	A	G	0.0235189	0.00599819	8.8202e-05	0.0459832
Centrally acting antihypertensives	NISCH	rs2001732	T	C	0.0106229	0.00354488	0.00272943	0.13979
Centrally acting antihypertensives	NISCH	rs2535627	C	T	0.00738838	0.00247506	0.00283479	0.462576
Centrally acting antihypertensives	NISCH	rs3755801	A	G	0.0115456	0.0033965	0.000675792	0.154919
Centrally acting antihypertensives	NISCH	rs524986	C	T	0.00788127	0.00246572	0.00139197	0.533325
Centrally acting antihypertensives	NISCH	rs6764111	G	A	0.00881665	0.00293878	0.00269907	0.772479
Centrally acting antihypertensives	NISCH	rs7610701	G	T	0.00719995	0.00269313	0.00750783	0.578519
Loop diuretics	SLC12A1	rs12914000	C	T	-0.00692474	0.00338339	0.0406898	0.163071
Loop diuretics	SLC12A2	rs10067219	C	T	-0.00766597	0.00282869	0.006727	0.74577
Loop diuretics	SLC12A2	rs11745009	A	G	0.00680857	0.00247351	0.00591283	0.551765
Loop diuretics	SLC12A2	rs2409040	C	T	0.00689727	0.00247427	0.00531043	0.549618
Loop diuretics	SLC12A2	rs78736765	T	C	-0.0113299	0.00362209	0.00176012	0.134486
Loop diuretics	SLC12A5	rs2903908	C	T	0.00768991	0.0028113	0.00623166	0.260463
Loop diuretics	SLC12A5	rs6074012	C	T	0.00620663	0.00246387	0.0117676	0.525774
PSDs and aldosterone antagonists	NR3C2	rs182382742	C	T	-0.0246132	0.0119907	0.0401022	0.0113583
PSDs and aldosterone antagonists	NR3C2	rs71616586	A	G	0.0118039	0.00494916	0.0170779	0.0660663
PSDs and aldosterone antagonists	SCNN1B	rs2520014	A	G	-0.00533172	0.00248653	0.0320145	0.426641
PSDs and aldosterone antagonists	SCNN1B	rs62031946	C	T	0.0059663	0.00294525	0.0427926	0.226457
PSDs and aldosterone antagonists	SCNN1B	rs9931863	G	A	0.00608385	0.00289154	0.0353778	0.243556
PSDs and aldosterone antagonists	SCNN1D	rs114640435	A	G	-0.0221975	0.00933382	0.017399	0.0178174
PSDs and aldosterone antagonists	SCNN1D	rs11485865	A	G	-0.00659567	0.00335543	0.0493378	0.173948
PSDs and aldosterone antagonists	SCNN1D	rs115144100	T	G	-0.0215563	0.00943352	0.0223094	0.0176424
PSDs and aldosterone antagonists	SCNN1D	rs12060210	A	G	-0.0203946	0.006548	0.00184196	0.037423
PSDs and aldosterone antagonists	SCNN1D	rs12068885	G	A	-0.0206121	0.00652758	0.00159039	0.0371398
PSDs and aldosterone antagonists	SCNN1D	rs12079515	T	C	-0.0212063	0.00650164	0.00110767	0.0375565
PSDs and aldosterone antagonists	SCNN1D	rs12746510	C	T	-0.00813227	0.00380028	0.0323627	0.119541
PSDs and aldosterone antagonists	SCNN1D	rs13303195	T	C	0.00715564	0.0024633	0.00367401	0.531624
PSDs and aldosterone antagonists	SCNN1D	rs139532117	T	G	-0.0192207	0.00763564	0.0118286	0.0267616
PSDs and aldosterone antagonists	SCNN1D	rs58785846	C	T	-0.0200969	0.00652913	0.00208387	0.0375105
PSDs and aldosterone antagonists	SCNN1D	rs6667923	A	C	-0.0205395	0.00652905	0.0016561	0.0372792
PSDs and aldosterone antagonists	SCNN1D	rs6668223	A	C	-0.0202515	0.0077006	0.00854222	0.0265111
PSDs and aldosterone antagonists	SCNN1D	rs7519613	T	G	-0.0203314	0.00757917	0.00730688	0.0274556
PSDs and aldosterone antagonists	SCNN1D	rs77293210	C	T	-0.0207371	0.00777049	0.00761494	0.0258364
PSDs and aldosterone antagonists	SCNN1G	rs150274214	A	G	0.0239786	0.00920172	0.00916435	0.0193343
Renin inhibitors	REN	rs2810604	C	T	-0.00618174	0.00303385	0.0415921	0.790121
Renin inhibitors	REN	rs6668579	A	C	0.0191867	0.00953416	0.0441765	0.98215
Renin inhibitors	REN	rs74650517	A	G	0.0184655	0.00929964	0.0470766	0.01789
Thiazides and related diuretics	CA1	rs111617018	A	G	-0.0117367	0.00487347	0.0160281	0.0686686
Thiazides and related diuretics	CA1	rs2976195	A	G	0.00706986	0.00310644	0.0228543	0.194569
Thiazides and related diuretics	CA1	rs62509890	G	A	0.0102973	0.00390189	0.00831415	0.114078
Thiazides and related diuretics	CA1	rs7815205	T	C	0.0544787	0.0197181	0.00572981	0.00414889
Thiazides and related diuretics	CA2	rs117066249	A	G	0.0218991	0.0103872	0.0350082	0.0147094
Thiazides and related diuretics	CA2	rs6996984	G	T	-0.00654897	0.00324278	0.0434306	0.17328
Thiazides and related diuretics	CA2	rs72686797	C	A	-0.0109333	0.00425441	0.0101738	0.101697
Thiazides and related diuretics	GABRA2	rs10938448	G	A	0.00818528	0.00354097	0.0208008	0.140304
Thiazides and related diuretics	GABRA2	rs145397596	A	G	0.0281096	0.0133916	0.0358134	0.00887903
Thiazides and related diuretics	GABRA2	rs4389544	C	T	0.00674162	0.00263632	0.0105522	0.33056
Thiazides and related diuretics	GABRA2	rs4572913	A	G	-0.00843546	0.003676	0.0217489	0.871739
Thiazides and related diuretics	GABRA2	rs555830239	G	A	0.0273105	0.0136916	0.0460773	0.00875003
Thiazides and related diuretics	GABRA5	rs3751583	C	T	-0.0101559	0.00481196	0.034811	0.071139
Thiazides and related diuretics	GABRA5	rs80339013	C	T	0.0128807	0.00389637	0.000947121	0.117351
Thiazides and related diuretics	GABRA6	rs10076365	A	G	-0.010038	0.00330572	0.00239315	0.83377
Thiazides and related diuretics	GABRB1	rs4541476	T	C	-0.00571	0.00250723	0.0227624	0.412445
Thiazides and related diuretics	GABRB1	rs79102205	C	T	0.0124847	0.00580757	0.0315778	0.0480414
Thiazides and related diuretics	GABRB2	rs13188637	A	G	-0.00494098	0.00246496	0.0450186	0.503222
Thiazides and related diuretics	GABRB3	rs3751583	C	T	-0.0101559	0.00481196	0.034811	0.071139
Thiazides and related diuretics	GABRB3	rs8030011	A	G	-0.00823695	0.00367693	0.0250805	0.129234
Thiazides and related diuretics	GABRD	rs116733754	A	G	-0.0366783	0.0111067	0.000958844	0.0123696
Thiazides and related diuretics	GABRD	rs12746525	T	C	-0.00549606	0.00258648	0.0335944	0.638351
Thiazides and related diuretics	GABRD	rs191430682	G	A	-0.0303595	0.00666533	5.24452e-06	0.0356763
Thiazides and related diuretics	GABRD	rs2076327	T	C	0.0110396	0.00248141	8.63336e-06	0.492576
Thiazides and related diuretics	GABRD	rs4648614	T	C	0.00611093	0.00269342	0.0232791	0.689077
Thiazides and related diuretics	GABRD	rs72911372	A	G	0.00779489	0.00348387	0.0252593	0.169594
Thiazides and related diuretics	GABRG1	rs139787011	G	A	0.0216126	0.00993021	0.0295225	0.0165303
Thiazides and related diuretics	GABRG1	rs7699135	T	C	-0.00959284	0.00364917	0.00856982	0.867615
Thiazides and related diuretics	GABRG2	rs17446772	A	C	-0.0211404	0.0100597	0.0355985	0.0153885
Thiazides and related diuretics	GABRG3	rs117280013	A	G	-0.0123719	0.00606803	0.041464	0.043074
Thiazides and related diuretics	GABRG3	rs140443467	G	A	-0.0297129	0.00769615	0.000113062	0.0280799
Thiazides and related diuretics	GABRP	rs142415851	T	C	0.0165682	0.00751325	0.0274409	0.0302181
Thiazides and related diuretics	GABRP	rs73318453	G	T	0.022324	0.00844008	0.0081695	0.0215214
Thiazides and related diuretics	GABRP	rs79547497	C	T	0.0193082	0.00747915	0.00983465	0.0298399
Thiazides and related diuretics	KCNMA1	rs10762738	G	A	-0.00578263	0.00245857	0.0186721	0.496937
Thiazides and related diuretics	SLC12A1	rs12914000	C	T	-0.00692474	0.00338339	0.0406898	0.163071
Vasodilator antihypertensives	AOC3	rs138643143	A	G	0.0193206	0.00496233	9.88504e-05	0.0749513
Vasodilator antihypertensives	AOC3	rs324075	G	A	-0.00721007	0.00318511	0.0235944	0.187778
Vasodilator antihypertensives	AOC3	rs33986943	A	G	-0.00864843	0.00394146	0.0282205	0.10901
Vasodilator antihypertensives	AOC3	rs34807589	T	C	-0.00568681	0.0027645	0.0396791	0.272358
Vasodilator antihypertensives	AOC3	rs35296742	A	G	-0.00808024	0.0039238	0.0394675	0.111009
Vasodilator antihypertensives	AOC3	rs731152	A	G	-0.00693114	0.00293397	0.0181587	0.226777
Vasodilator antihypertensives	AOC3	rs74754758	C	T	-0.035157	0.00982011	0.000343512	0.0169751
Vasodilator antihypertensives	AOC3	rs74835612	A	G	0.0176911	0.00506157	0.000473786	0.06226
Vasodilator antihypertensives	CA1	rs111617018	A	G	-0.0117367	0.00487347	0.0160281	0.0686686
Vasodilator antihypertensives	CA1	rs2976195	A	G	0.00706986	0.00310644	0.0228543	0.194569
Vasodilator antihypertensives	CA1	rs62509890	G	A	0.0102973	0.00390189	0.00831415	0.114078
Vasodilator antihypertensives	CA1	rs7815205	T	C	0.0544787	0.0197181	0.00572981	0.00414889
Vasodilator antihypertensives	CA2	rs117066249	A	G	0.0218991	0.0103872	0.0350082	0.0147094
Vasodilator antihypertensives	CA2	rs6996984	G	T	-0.00654897	0.00324278	0.0434306	0.17328
Vasodilator antihypertensives	CA2	rs72686797	C	A	-0.0109333	0.00425441	0.0101738	0.101697
Vasodilator antihypertensives	EDNRA	rs10305838	C	T	0.012965	0.00354341	0.000253348	0.139922
Vasodilator antihypertensives	EDNRA	rs59415853	A	G	0.0123528	0.0035358	0.00047656	0.140666
Vasodilator antihypertensives	KCNJ1	rs73569213	A	G	-0.00652822	0.00321323	0.0421878	0.177908
Vasodilator antihypertensives	KCNJ11	rs10766393	A	G	-0.00880465	0.00270242	0.00112188	0.295268
Vasodilator antihypertensives	KCNJ11	rs10766395	C	T	-0.00754786	0.00252958	0.00284676	0.388167
Vasodilator antihypertensives	KCNJ11	rs10766408	C	T	-0.00539044	0.00254315	0.0340412	0.624044
Vasodilator antihypertensives	KCNJ11	rs11023983	C	A	-0.00722576	0.00246184	0.00333456	0.46999
Vasodilator antihypertensives	KCNJ11	rs11024048	C	T	-0.00822942	0.00278949	0.00317637	0.266453
Vasodilator antihypertensives	KCNJ11	rs12287965	T	C	0.0104336	0.00448875	0.0201054	0.0813437
Vasodilator antihypertensives	KCNJ11	rs2074311	G	A	-0.00923971	0.0024951	0.00021298	0.585755
Vasodilator antihypertensives	KCNJ11	rs2285676	G	A	-0.00723672	0.00253245	0.00426888	0.384061
Vasodilator antihypertensives	KCNJ11	rs5222	T	C	-0.00718983	0.00253236	0.00452322	0.388188
Vasodilator antihypertensives	KCNJ11	rs77023203	A	G	-0.00746174	0.00255343	0.00347543	0.378819
Vasodilator antihypertensives	NPR1	rs3795393	C	T	-0.00986052	0.00494579	0.0461836	0.0662265
Vasodilator antihypertensives	NPR1	rs4845568	C	T	0.0150221	0.00551487	0.00645147	0.947527
Vasodilator antihypertensives	NPR1	rs4845626	T	G	-0.00723957	0.00329484	0.0280037	0.167567
Vasodilator antihypertensives	NPR1	rs60715601	C	A	0.0118262	0.00513489	0.0212729	0.061437
Vasodilator antihypertensives	PDE5A	rs2714978	G	A	0.0068452	0.00251049	0.00639861	0.401997
Vasodilator antihypertensives	PDE5A	rs73842253	A	G	-0.0112609	0.00505348	0.0258579	0.0635989
Vasodilator antihypertensives	PTGER1	rs2241359	A	G	0.00783799	0.00334418	0.0190906	0.161507
Vasodilator antihypertensives	PTGER1	rs3760702	A	G	-0.00544469	0.00261711	0.0374878	0.330213
Vasodilator antihypertensives	PTGIR	rs117687892	T	C	-0.0147747	0.00673721	0.0283081	0.0357993
Vasodilator antihypertensives	PTGIR	rs138809535	T	C	0.0177918	0.00899782	0.0480029	0.0191608
Vasodilator antihypertensives	PTGIR	rs185914495	A	G	-0.0259622	0.0119395	0.0296691	0.0112604
Vasodilator antihypertensives	PTGIR	rs62111755	G	T	0.00883804	0.00341549	0.00966418	0.152269
Reference: Walker VM, Kehoe PG, Martin RM, Davies NM. Repurposing antihypertensive drugs for the prevention of Alzheimer's disease: a Mendelian randomization study. Int J Epidemiol. 2020;49(4):1132-1140.

## Sheet: Supplemental Table 2
Supplemental Table 2. Association of genetically assessed IOP with glaucoma using MR analysis.
exposure	outcome	method	nsnp	b	se	pval	or	or_lci95	or_uci95
IOP	glaucoma	MR Egger	7	0.39217	0.583603	0.531391	1.48019	0.471568	4.64612
IOP	glaucoma	Weighted median	7	0.595252	0.088196	1.48673e-11	1.81349	1.5256	2.1557
IOP	glaucoma	Inverse variance weighted	7	0.675275	0.102701	4.86089e-11	1.96457	1.60638	2.40264
IOP	glaucoma	Simple mode	7	0.571791	0.116756	0.00271821	1.77144	1.4091	2.22695
IOP	glaucoma	Weighted mode	7	0.568731	0.09228	0.000837532	1.76602	1.47383	2.11615

## Sheet: Supplemental Table 3
Supplemental Table 3. Association of genetically assessed SBP with glaucoma using MR analysis.
exposure	outcome	method	nsnp	b	se	pval	or	or_lci95	or_uci95
SBP	glaucoma	MR Egger	400	-0.0597085	0.195447	0.760147	0.942039	0.642246	1.38177
SBP	glaucoma	Weighted median	400	0.0758447	0.105186	0.470876	1.0788	0.877815	1.32579
SBP	glaucoma	Inverse variance weighted	400	0.0480258	0.0745277	0.519315	1.0492	0.906605	1.21422
SBP	glaucoma	Simple mode	400	0.0642503	0.345406	0.852528	1.06636	0.541861	2.09855
SBP	glaucoma	Weighted mode	400	0.102312	0.233369	0.661325	1.10773	0.70111	1.75017

## Sheet: Supplemental Table 4
Supplemental Table 4. Association of genetically assessed DBP with glaucoma using MR analysis.
exposure	outcome	method	nsnp	b	se	pval	or	or_lci95	or_uci95
DBP	glaucoma	MR Egger	395	0.00148435	0.183183	0.993539	1.00149	0.699385	1.43408
DBP	glaucoma	Weighted median	395	0.0327826	0.0991571	0.740937	1.03333	0.850811	1.25499
DBP	glaucoma	Inverse variance weighted	395	0.068675	0.0722801	0.34205	1.07109	0.929606	1.2341
DBP	glaucoma	Simple mode	395	0.220802	0.327212	0.5002	1.24708	0.656696	2.36822
DBP	glaucoma	Weighted mode	395	0.0976618	0.252463	0.699086	1.10259	0.672223	1.80848

## Sheet: Supplemental Table 5
Supplemental Table 5. Association of genetically assessed risk factors with glaucoma using GSMR analysis.
Exposure	Outcome	Beta	SE	P value	No. of SNP instrument
IOP	Glaucoma	0.6906	0.0574141	2.52e-33	8
SBP	Glaucoma	0.0944998	0.0492789	0.0552	844
DBP	Glaucoma	0.0442078	0.0481107	0.358	857

## Sheet: Supplemental Table 6
Supplemental Table 6. Association of genetically assessed risk factors with glaucoma using MR-PRESSO analysis.
Exposure	Outcome	Beta	Sd	P-value	Outlier
IOP	glaucoma	0.622409	0.0931231	0.00113321	rs9853115
SBP	glaucoma	0.0537355	0.0710139	0.449685	rs12050260, rs13020428, rs59851826
DBP	glaucoma	0.0779234	0.0699817	0.266186	rs117777118, rs12146099, rs7785344

## Sheet: Supplemental Table 7
Supplemental Table 7. Association of genetically assessed IOP, SBP and DBP with glaucoma using MVMR analysis.
Exposure	Outcome	No. of SNP instrument	Beta	SE	P value
DBP	glaucoma	328	0.122965	0.148334	0.407121
SBP	glaucoma	325	-0.0483761	0.153339	0.752393
IOP	glaucoma	1	0.16398	0.0351732	3.13057e-06

## Sheet: Supplemental Table 8
Supplemental Table 8. Association of genetically assessed glaucoma with IOP using MR analysis.
exposure	outcome	method	nsnp	b	se	pval	or	or_lci95	or_uci95
glaucoma	IOP	MR Egger	8	0.933486	0.794162	0.284347	2.54336	0.536294	12.0618
glaucoma	IOP	Weighted median	8	0.789833	0.111239	1.24449e-12	2.20303	1.77146	2.73974
glaucoma	IOP	Inverse variance weighted	8	0.793026	0.143726	3.43593e-08	2.21007	1.6675	2.9292
glaucoma	IOP	Simple mode	8	0.849862	0.201396	0.0039373	2.33932	1.57637	3.47154
glaucoma	IOP	Weighted mode	8	0.854443	0.266952	0.0150504	2.35007	1.39266	3.96565

## Sheet: Supplemental Table 9
Supplemental Table 9. Association of genetically assessed glaucoma with SBP using MR analysis.
exposure	outcome	method	nsnp	b	se	pval	or	or_lci95	or_uci95
glaucoma	SBP	MR Egger	8	-0.00607231	0.0825835	0.943775	0.993946	0.845408	1.16858
glaucoma	SBP	Weighted median	8	-0.00355243	0.00814251	0.662633	0.996454	0.980677	1.01248
glaucoma	SBP	Inverse variance weighted	8	-0.00182725	0.0150196	0.90317	0.998174	0.969218	1.028
glaucoma	SBP	Simple mode	8	0.0215032	0.0201847	0.32209	1.02174	0.982103	1.06297
glaucoma	SBP	Weighted mode	8	0.00164554	0.0166999	0.924269	1.00165	0.969392	1.03498

## Sheet: Supplemental Table 10
Supplemental Table 10. Association of genetically assessed glaucoma with DBP using MR analysis.
exposure	outcome	method	nsnp	b	se	pval	or	or_lci95	or_uci95
glaucoma	DBP	MR Egger	8	0.0128157	0.0502131	0.807071	1.0129	0.91796	1.11766
glaucoma	DBP	Weighted median	8	5.08457e-05	0.00710036	0.994286	1.00005	0.98623	1.01407
glaucoma	DBP	Inverse variance weighted	8	0.00133867	0.00917326	0.883975	1.00134	0.983497	1.01951
glaucoma	DBP	Simple mode	8	-0.0107994	0.0166554	0.537406	0.989259	0.957486	1.02209
glaucoma	DBP	Weighted mode	8	-0.00337094	0.0127976	0.799825	0.996635	0.971947	1.02195

[truncated: 2 more sheets: Supplemental Table 11, Supplemental Table 12]
